# Supplementary material for: Phased gap-free genome assembly of octoploid cultivated strawberry illustrates the genetic and epigenetic divergence among subgenomes
Source: Hortic Res. 2023 Nov 27;11(1):uhad252. doi: 10.1093/hr/uhad252 (PMC10807706; doi:10.1093/hr/uhad252)
Supplement: Web_Material_uhad252 [file web_material_uhad252.zip]

Archive with 2 entries (2 files):
- Revised_Benihoppe supplement figures.docx
- Revised_Benihoppe_tables.xlsx
