# Supplementary material for: Phased gap-free genome assembly of octoploid cultivated strawberry illustrates the genetic and epigenetic divergence among subgenomes
Source: Hortic Res. 2023 Nov 27;11(1):uhad252. doi: 10.1093/hr/uhad252 (PMC10807706; doi:10.1093/hr/uhad252)
Supplement: Web_Material_uhad252 [file web_material_uhad252.zip › Revised_Benihoppe_tables.xlsx]

## Sheet: Table S1
Table S1 Benchmarking universal single-copy orthologs (BUSCO) v5 analysis of genome assembly and transcripts of 'Benihoppe'
	Genome assembly	Transcriptome assembly
Complete BUSCOs (C)	1604 (99.4%)	1551 (96.0%)
Complete and single-copy BUSCOs (S)	29 (1.8%)	117 (7.2%)
Complete and duplicated BUSCOs (D)	1575 (97.6%)	1434 (88.8%)
Fragmented BUSCOs (F)	3 (0.2%)	20 (1.2%)
Missing BUSCOs (M)	7 (0.4%)	43 (2.8%)
Total BUSCO groups searched	1614 (100.0%)	1614 (100.0%)

## Sheet: Table S2
Table S2 Sequences of centromere tandem repeats
centromere tandem repeats	Sequences 5' to 3'
TRF_period=147	AATCTCGTAAGATCGTGCGAAAATGCCAAAATAACACGTCAAATTTTCTCAAAAAAAGTTGAAAGATCAATGTTGTGGGTGTATGGAGGTCCCAAAAAGAGCCAAGAATTTGGTTTCGGCAGATTCCGAGAACGTTGATACGTTCGC

## Sheet: Table S3
Table S3 Predicted centromere region of each chromosome
Chromosome ID	start	end
chr_1A	18084119	18260565
chr_1B	23394882	23517450
chr_1C	23516155	23694059
chr_1D	25322399	25480854
chr_2A	9687406	9925907
chr_2B	9094105	9443869
chr_2C	15969766	16284631
chr_2D	9349547	10043476
chr_3A	17993617	18286932
chr_3B	17431603	17664786
chr_3C	17136779	17440830
chr_3D	17501299	17880108
chr_4A	10179730	10489375
chr_4B	14691975	15027509
chr_4C	11168497	11932453
chr_4D	9518020	9842091
chr_5A	17444266	17657347
chr_5B	18703811	19424733
chr_5C	17460316	17872906
chr_5D	17313050	17559010
chr_6A	16265103	16479282
chr_6B	17493634	17709532
chr_6C	16953120	17349086
chr_6D	16888997	17221657
chr_7A	4987527	5138713
chr_7B	5556641	5744581
chr_7C	5631489	5988879
chr_7D	4883354	5132416

## Sheet: Table S4
Table S4 The number of different types of structural variants in each subgenome
Subgenomes	Deletion	Duplication	Inversion	Insertion	Translocation	Total
A	63381	985	2621	56923	32774	156684
B	65164	939	2671	61782	35376	165932
C	67971	948	2830	62320	36495	170564
D	66612	932	2725	60759	35724	166752
Total	263128	3804	10847	241784	140369

## Sheet: Table S5
Table S5 The number of predicted protein-coding genes of each subgenome
Subgenome	Number of genes
Subgenome A	29597
Subgenome B	27624
Subgenome C	26260
Subgenome D	25839
Total	109320

## Sheet: Table S6
Table S6 The proportion of repetitive sequences of each subgenome
		Subgenome A (%)	Subgenome B (%)	Subgenome C (%)	Subgenome D (%)
Non-repetitive		59.98	49.91	50.31	49.78
Unclassified repetitive		24.08	28.13	27.2	27.41
LTR	Gypsy	3.9	9.26	9.74	10.1
	Copia	3.6	4.97	4.78	5.02
	Retroviral	0.01	0.01	0.01	0.01
	Bel-Pao	0.01	0.01	0.01	0.01
	Unclassfied	0.62	0.5	0.54	0.55
	Total LTR	8.14	14.75	15.08	15.69
DNA transposons	Hat	0.77	0.76	0.83	0.78
	Harbinger	0.51	0.49	0.44	0.42
	Tc1-IS630-Pogo	0.01	0	0	0
	Unclassfied	2.62	2.75	2.68	2.87
	Total DNA	3.91	4	3.95	4.07
LINE	CR1	0.01	0	0.01	0.01
	L1	1.56	1.31	1.19	1.18
	Total LINE	1.57	1.32	1.21	1.19
Simple repeats	(AT)n	0.14	0.13	0.13	0.13
	(AG)n	0.13	0.11	0.11	0.08
	(A)n	0.1	0.07	0.07	0.07
	(AAG)n	0.04	0.04	0.04	0.04
	(AAT)n	0.01	0.02	0.02	0.02
	(AGG)n	0.01	0.01	0.01	0.01
	(AC)n	0.01	0.01	0.01	0.01
	(C)n	0.01	0.01	0.01	0.01
	Others	0.5	0.42	0.44	0.46
	Total Simple repeats	0.95	0.82	0.84	0.84
Rolling-circles		1.01	0.77	0.75	0.75
Low complexity		0.19	0.16	0.17	0.16
Small RNA		0.17	0.14	0.49	0.11
The propotion of repetitive sequences		40.02	50.09	49.69	50.22

## Sheet: Table S7
Table S7 The distance between genes and the nearest TE in each subgenome
	Subgenome A	Subgenome B	Subgenome C	Subgenome D
<=500 bp	21707 (73.34%)	20475 (74.12%)	19215 (73.17%)	18828 (72.87%)
<=1kb	4690 (15.85%)	4244 (15.36%)	4176 (15.90%)	4063 (15.72)
<=2kb	2267 (7.66%)	2110 (7.64%)	2053 (7.82)	2059 (7.97%)
>2kb	933 (3.15%)	795 (2.88)	816 (3.11%)	889 (3.44%)
Tatol	29597 (100%)	27624 (100%)	26260 (100%)	25839 (100%)

## Sheet: Table S8
Table S8 Identification of subgenome-biased genes in three fruit stages using method 1
	number	total	percentage	type	group	stages
1	11327	21671	52.268	A_biased	AB	1.green_stage
2	9716	21671	44.8341	other_biased	AB	1.green_stage
3	11105	21270	52.2097	A_biased	AC	1.green_stage
4	9598	21270	45.1246	other_biased	AC	1.green_stage
5	11012	21045	52.326	A_biased	AD	1.green_stage
6	9476	21045	45.0273	other_biased	AD	1.green_stage
7	11356	21671	52.4018	A_biased	AB	2.middle_stage
8	9672	21671	44.6311	other_biased	AB	2.middle_stage
9	11145	21270	52.3977	A_biased	AC	2.middle_stage
10	9547	21270	44.8848	other_biased	AC	2.middle_stage
11	10976	21045	52.1549	A_biased	AD	2.middle_stage
12	9464	21045	44.9703	other_biased	AD	2.middle_stage
13	11320	21671	52.2357	A_biased	AB	3.full_stage
14	9612	21671	44.3542	other_biased	AB	3.full_stage
15	11005	21270	51.7395	A_biased	AC	3.full_stage
16	9565	21270	44.9694	other_biased	AC	3.full_stage
17	10976	21045	52.1549	A_biased	AD	3.full_stage
18	9464	21045	44.9703	other_biased	AD	3.full_stage

## Sheet: Table S9
Table S9 Gene ontology analysis of subgenome-biased genes based on top 1000 expressed genes using method1
	Term	Ontology	pvalue	type	stages	group
2	fruit development	BP	1.63484e-05	A biased	1.green_stage	AB
3	seed maturation	BP	1.1765e-06	A biased	1.green_stage	AB
5	multicellular organism reproduction	BP	0.000342426	A biased	1.green_stage	AB
6	cellular response to hormone stimulus	BP	0.000335374	A biased	1.green_stage	AB
7	seed development	BP	2.67835e-05	A biased	1.green_stage	AB
8	multicellular organismal reproductive process	BP	9.73085e-05	A biased	1.green_stage	AB
9	cellular response to chemical stimulus	BP	0.000287592	A biased	1.green_stage	AB
10	cellular response to endogenous stimulus	BP	0.000192549	A biased	1.green_stage	AB
11	anatomical structure maturation	BP	0.000151983	A biased	1.green_stage	AB
35	transcription-coupled nucleotide-excision repair	BP	7.59742e-05	other biased	1.green_stage	AB
4	sesquiterpenoid metabolic process	BP	0.000875501	other biased	1.green_stage	AB
51	terpenoid metabolic process	BP	0.000929001	other biased	1.green_stage	AB
61	triterpenoid metabolic process	BP	0.000179173	other biased	1.green_stage	AB
71	autophagy	BP	0.000418848	other biased	1.green_stage	AB
81	response to osmotic stress	BP	0.000150112	other biased	1.green_stage	AB
91	response to oxidative stress	BP	0.000662722	other biased	1.green_stage	AB
101	isoprenoid catabolic process	BP	4.42195e-06	other biased	1.green_stage	AB
111	abscisic acid metabolic process	BP	0.000499203	other biased	1.green_stage	AB
12	response to abscisic acid	BP	0.000255268	other biased	1.green_stage	AB
13	response to inorganic substance	BP	0.000799305	other biased	1.green_stage	AB
14	response to metal ion	BP	0.000906651	other biased	1.green_stage	AB
15	snRNA metabolic process	BP	0.000875501	other biased	1.green_stage	AB
16	triterpenoid biosynthetic process	BP	7.59742e-05	other biased	1.green_stage	AB
17	terpenoid catabolic process	BP	4.42195e-06	other biased	1.green_stage	AB
21	hexose metabolic process	BP	0.000418848	other biased	1.green_stage	AB
23	apocarotenoid metabolic process	BP	0.000499203	other biased	1.green_stage	AB
24	cellular catabolic process	BP	1.85734e-05	other biased	1.green_stage	AB
25	alcohol catabolic process	BP	0.000179173	other biased	1.green_stage	AB
26	response to cadmium ion	BP	0.000149203	other biased	1.green_stage	AB
28	process utilizing autophagic mechanism	BP	0.000418848	other biased	1.green_stage	AB
30	response to alcohol	BP	0.000545674	other biased	1.green_stage	AB
31	organic hydroxy compound catabolic process	BP	0.000875501	other biased	1.green_stage	AB
32	tertiary alcohol metabolic process	BP	0.000499203	other biased	1.green_stage	AB
22	fruit development	BP	6.68224e-05	A biased	2.middle_stage	AB
310	seed maturation	BP	9.55472e-08	A biased	2.middle_stage	AB
41	developmental maturation	BP	0.000179154	A biased	2.middle_stage	AB
62	multicellular organism reproduction	BP	9.78259e-05	A biased	2.middle_stage	AB
72	seed development	BP	3.66543e-05	A biased	2.middle_stage	AB
82	multicellular organismal reproductive process	BP	2.40087e-05	A biased	2.middle_stage	AB
92	anatomical structure maturation	BP	3.09628e-05	A biased	2.middle_stage	AB
27	transcription-coupled nucleotide-excision repair	BP	7.67017e-05	other biased	2.middle_stage	AB
311	triterpenoid metabolic process	BP	1.15099e-05	other biased	2.middle_stage	AB
42	autophagy	BP	0.000423931	other biased	2.middle_stage	AB
52	response to osmotic stress	BP	0.00036359	other biased	2.middle_stage	AB
63	isoprenoid catabolic process	BP	6.16784e-05	other biased	2.middle_stage	AB
73	triterpenoid biosynthetic process	BP	3.80439e-06	other biased	2.middle_stage	AB
83	terpenoid catabolic process	BP	6.16784e-05	other biased	2.middle_stage	AB
121	hexose metabolic process	BP	0.000423931	other biased	2.middle_stage	AB
141	cellular catabolic process	BP	4.39952e-05	other biased	2.middle_stage	AB
151	response to cadmium ion	BP	0.000152962	other biased	2.middle_stage	AB
161	process utilizing autophagic mechanism	BP	0.000423931	other biased	2.middle_stage	AB
210	fruit development	BP	6.03673e-06	A biased	3.full_stage	AB
312	seed maturation	BP	8.64197e-08	A biased	3.full_stage	AB
43	developmental maturation	BP	0.000162861	A biased	3.full_stage	AB
64	multicellular organism reproduction	BP	8.75145e-05	A biased	3.full_stage	AB
74	nucleobase-containing compound catabolic process	BP	0.000201614	A biased	3.full_stage	AB
84	seed development	BP	9.86641e-06	A biased	3.full_stage	AB
93	multicellular organismal reproductive process	BP	2.13797e-05	A biased	3.full_stage	AB
102	anatomical structure maturation	BP	2.80117e-05	A biased	3.full_stage	AB
211	alcohol metabolic process	BP	0.000234902	other biased	3.full_stage	AB
313	transcription-coupled nucleotide-excision repair	BP	7.45353e-05	other biased	3.full_stage	AB
44	sesquiterpenoid metabolic process	BP	8.41339e-05	other biased	3.full_stage	AB
53	isoprenoid metabolic process	BP	0.00044107	other biased	3.full_stage	AB
65	terpenoid metabolic process	BP	0.000235133	other biased	3.full_stage	AB
75	triterpenoid metabolic process	BP	1.11201e-05	other biased	3.full_stage	AB
85	autophagy	BP	0.000408829	other biased	3.full_stage	AB
94	response to osmotic stress	BP	5.72894e-05	other biased	3.full_stage	AB
103	isoprenoid catabolic process	BP	2.4969e-07	other biased	3.full_stage	AB
112	response to salt stress	BP	0.00109938	other biased	3.full_stage	AB
122	abscisic acid metabolic process	BP	4.11965e-05	other biased	3.full_stage	AB
131	response to abscisic acid	BP	8.98739e-05	other biased	3.full_stage	AB
142	response to inorganic substance	BP	0.000745297	other biased	3.full_stage	AB
152	response to metal ion	BP	0.000861707	other biased	3.full_stage	AB
162	lipid catabolic process	BP	0.000447313	other biased	3.full_stage	AB
171	snRNA metabolic process	BP	0.000859765	other biased	3.full_stage	AB
18	triterpenoid biosynthetic process	BP	3.67394e-06	other biased	3.full_stage	AB
19	terpenoid catabolic process	BP	2.4969e-07	other biased	3.full_stage	AB
241	hexose metabolic process	BP	0.000408829	other biased	3.full_stage	AB
251	monocarboxylic acid metabolic process	BP	0.000814987	other biased	3.full_stage	AB
261	response to lipid	BP	0.000765485	other biased	3.full_stage	AB
281	apocarotenoid metabolic process	BP	4.11965e-05	other biased	3.full_stage	AB
29	response to peptide hormone	BP	0.00110644	other biased	3.full_stage	AB
301	cellular lipid catabolic process	BP	0.000337913	other biased	3.full_stage	AB
314	cellular catabolic process	BP	2.99896e-06	other biased	3.full_stage	AB
321	alcohol catabolic process	BP	0.000175829	other biased	3.full_stage	AB
33	response to cadmium ion	BP	0.000141928	other biased	3.full_stage	AB
34	process utilizing autophagic mechanism	BP	0.000408829	other biased	3.full_stage	AB
36	response to alcohol	BP	0.000204246	other biased	3.full_stage	AB
37	organic hydroxy compound metabolic process	BP	0.000905825	other biased	3.full_stage	AB
38	organic hydroxy compound catabolic process	BP	0.000859765	other biased	3.full_stage	AB
39	response to peptide	BP	0.00110644	other biased	3.full_stage	AB
40	tertiary alcohol metabolic process	BP	4.11965e-05	other biased	3.full_stage	AB
412	RNA export from nucleus	BP	0.000838348	A biased	1.green_stage	AC
511	protein export from nucleus	BP	0.000158092	A biased	1.green_stage	AC
67	intracellular protein transport	BP	0.000181149	A biased	1.green_stage	AC
76	nucleocytoplasmic transport	BP	7.16291e-05	A biased	1.green_stage	AC
95	response to temperature stimulus	BP	0.000136518	A biased	1.green_stage	AC
114	fruit development	BP	3.11433e-05	A biased	1.green_stage	AC
125	seed maturation	BP	1.20694e-05	A biased	1.green_stage	AC
135	protein transport	BP	0.000312574	A biased	1.green_stage	AC
145	peptide transport	BP	0.000872994	A biased	1.green_stage	AC
173	macromolecule localization	BP	0.000441387	A biased	1.green_stage	AC
184	cellular catabolic process	BP	0.000330753	A biased	1.green_stage	AC
194	establishment of protein localization	BP	0.000491059	A biased	1.green_stage	AC
20	intracellular transport	BP	5.85959e-05	A biased	1.green_stage	AC
215	seed development	BP	5.18682e-05	A biased	1.green_stage	AC
223	nucleic acid transport	BP	0.00099076	A biased	1.green_stage	AC
235	RNA transport	BP	0.00099076	A biased	1.green_stage	AC
244	nuclear export	BP	0.000269654	A biased	1.green_stage	AC
253	nuclear transport	BP	7.16291e-05	A biased	1.green_stage	AC
263	establishment of RNA localization	BP	0.00099076	A biased	1.green_stage	AC
272	cellular localization	BP	0.0010142	A biased	1.green_stage	AC
282	establishment of localization in cell	BP	0.000118426	A biased	1.green_stage	AC
302	cellular macromolecule localization	BP	0.000566008	A biased	1.green_stage	AC
315	ribonucleoprotein complex localization	BP	0.00058662	A biased	1.green_stage	AC
322	anatomical structure maturation	BP	0.00064812	A biased	1.green_stage	AC
331	organic substance catabolic process	BP	0.00097381	A biased	1.green_stage	AC
104	transcription-coupled nucleotide-excision repair	BP	0.00135705	other biased	1.green_stage	AC
1111	triterpenoid metabolic process	BP	7.7755e-07	other biased	1.green_stage	AC
1211	potassium ion transport	BP	0.00156886	other biased	1.green_stage	AC
1311	response to oxidative stress	BP	1.76957e-05	other biased	1.green_stage	AC
1411	transmembrane receptor protein tyrosine kinase signaling pathway	BP	0.000227267	other biased	1.green_stage	AC
181	response to biotic stimulus	BP	0.00157264	other biased	1.green_stage	AC
191	photosynthesis, light harvesting in photosystem I	BP	0.00135705	other biased	1.green_stage	AC
201	response to inorganic substance	BP	0.000500208	other biased	1.green_stage	AC
2111	response to metal ion	BP	0.000293417	other biased	1.green_stage	AC
231	triterpenoid biosynthetic process	BP	1.9377e-07	other biased	1.green_stage	AC
2411	sterol biosynthetic process	BP	5.85243e-05	other biased	1.green_stage	AC
293	cellular homeostasis	BP	0.000122801	other biased	1.green_stage	AC
342	regulation of DNA-templated transcription elongation	BP	0.00135705	other biased	1.green_stage	AC
381	defense response to bacterium	BP	0.000979905	other biased	1.green_stage	AC
413	response to peptide hormone	BP	9.67227e-05	other biased	1.green_stage	AC
422	response to cadmium ion	BP	9.25446e-05	other biased	1.green_stage	AC
431	regulation of cytosolic calcium ion concentration	BP	0.000617517	other biased	1.green_stage	AC
443	muscle structure development	BP	0.00135705	other biased	1.green_stage	AC
45	potassium ion transmembrane transport	BP	0.00134413	other biased	1.green_stage	AC
46	defense response to other organism	BP	0.00145907	other biased	1.green_stage	AC
48	response to peptide	BP	9.67227e-05	other biased	1.green_stage	AC
216	intracellular protein transport	BP	0.000175463	A biased	2.middle_stage	AC
316	fruit development	BP	8.81649e-05	A biased	2.middle_stage	AC
49	seed maturation	BP	1.18303e-05	A biased	2.middle_stage	AC
56	intracellular transport	BP	5.6312e-05	A biased	2.middle_stage	AC
621	seed development	BP	0.000145968	A biased	2.middle_stage	AC
711	establishment of localization in cell	BP	0.000113926	A biased	2.middle_stage	AC
86	anatomical structure maturation	BP	0.000118166	A biased	2.middle_stage	AC
1221	transcription-coupled nucleotide-excision repair	BP	0.00138609	other biased	2.middle_stage	AC
132	triterpenoid metabolic process	BP	8.08033e-07	other biased	2.middle_stage	AC
1421	potassium ion transport	BP	0.00162102	other biased	2.middle_stage	AC
154	response to oxidative stress	BP	4.91793e-07	other biased	2.middle_stage	AC
163	transmembrane receptor protein tyrosine kinase signaling pathway	BP	0.000233398	other biased	2.middle_stage	AC
182	hexose transmembrane transport	BP	0.000862771	other biased	2.middle_stage	AC
212	response to biotic stimulus	BP	0.00045328	other biased	2.middle_stage	AC
221	response to bacterium	BP	0.00201191	other biased	2.middle_stage	AC
232	photosynthesis, light harvesting in photosystem I	BP	0.00138609	other biased	2.middle_stage	AC
242	response to inorganic substance	BP	2.81508e-05	other biased	2.middle_stage	AC
2511	response to metal ion	BP	0.000123869	other biased	2.middle_stage	AC
2611	seed maturation	BP	0.00170333	other biased	2.middle_stage	AC
3011	monosaccharide transmembrane transport	BP	0.00112892	other biased	2.middle_stage	AC
3111	triterpenoid biosynthetic process	BP	2.01458e-07	other biased	2.middle_stage	AC
3211	sterol biosynthetic process	BP	6.01413e-05	other biased	2.middle_stage	AC
371	cellular homeostasis	BP	0.000471419	other biased	2.middle_stage	AC
441	regulation of DNA-templated transcription elongation	BP	0.00138609	other biased	2.middle_stage	AC
481	defense response to bacterium	BP	0.0010454	other biased	2.middle_stage	AC
512	response to external biotic stimulus	BP	0.00079907	other biased	2.middle_stage	AC
521	response to peptide hormone	BP	9.9374e-05	other biased	2.middle_stage	AC
531	glucose import	BP	0.000862771	other biased	2.middle_stage	AC
54	response to cadmium ion	BP	3.15056e-05	other biased	2.middle_stage	AC
55	response to other organism	BP	0.000709365	other biased	2.middle_stage	AC
57	muscle structure development	BP	0.00138609	other biased	2.middle_stage	AC
58	cellular response to abscisic acid stimulus	BP	0.00120776	other biased	2.middle_stage	AC
59	potassium ion transmembrane transport	BP	0.00138912	other biased	2.middle_stage	AC
60	cellular response to alcohol	BP	0.00120776	other biased	2.middle_stage	AC
611	defense response to other organism	BP	0.000749649	other biased	2.middle_stage	AC
631	response to peptide	BP	9.9374e-05	other biased	2.middle_stage	AC
66	glucose transmembrane transport	BP	0.000862771	other biased	2.middle_stage	AC
361	cellular modified amino acid metabolic process	BP	0.000594854	A biased	3.full_stage	AC
410	glutathione metabolic process	BP	0.000317037	A biased	3.full_stage	AC
510	intracellular protein transport	BP	0.000186994	A biased	3.full_stage	AC
641	nucleocytoplasmic transport	BP	0.000484335	A biased	3.full_stage	AC
811	response to temperature stimulus	BP	1.45068e-05	A biased	3.full_stage	AC
911	response to heat	BP	0.000819815	A biased	3.full_stage	AC
1121	response to abscisic acid	BP	0.000585107	A biased	3.full_stage	AC
123	fruit development	BP	0.000269471	A biased	3.full_stage	AC
133	seed maturation	BP	1.23124e-05	A biased	3.full_stage	AC
143	protein transport	BP	0.000322437	A biased	3.full_stage	AC
1511	peptide transport	BP	0.000899241	A biased	3.full_stage	AC
1711	cellular catabolic process	BP	5.82846e-05	A biased	3.full_stage	AC
183	establishment of protein localization	BP	0.000506245	A biased	3.full_stage	AC
192	intracellular transport	BP	1.79854e-05	A biased	3.full_stage	AC
202	multicellular organismal reproductive process	BP	0.000354251	A biased	3.full_stage	AC
213	nuclear transport	BP	0.000484335	A biased	3.full_stage	AC
222	cellular localization	BP	0.000408978	A biased	3.full_stage	AC
233	establishment of localization in cell	BP	3.85039e-05	A biased	3.full_stage	AC
252	cellular macromolecule localization	BP	0.000585107	A biased	3.full_stage	AC
262	cellular response to abscisic acid stimulus	BP	0.000490603	A biased	3.full_stage	AC
271	anatomical structure maturation	BP	0.00066127	A biased	3.full_stage	AC
2811	cellular response to alcohol	BP	0.000490603	A biased	3.full_stage	AC
291	organic substance catabolic process	BP	0.00045107	A biased	3.full_stage	AC
1011	triterpenoid metabolic process	BP	7.28905e-07	other biased	3.full_stage	AC
113	potassium ion transport	BP	0.00148487	other biased	3.full_stage	AC
124	response to oxidative stress	BP	4.7766e-05	other biased	3.full_stage	AC
134	enzyme-linked receptor protein signaling pathway	BP	0.000708952	other biased	3.full_stage	AC
144	transmembrane receptor protein tyrosine kinase signaling pathway	BP	0.000217326	other biased	3.full_stage	AC
193	photosynthesis, light harvesting in photosystem I	BP	0.00130961	other biased	3.full_stage	AC
203	response to inorganic substance	BP	0.000833544	other biased	3.full_stage	AC
214	response to metal ion	BP	0.00151481	other biased	3.full_stage	AC
234	triterpenoid biosynthetic process	BP	1.81511e-07	other biased	3.full_stage	AC
243	sterol biosynthetic process	BP	5.59048e-05	other biased	3.full_stage	AC
292	cellular homeostasis	BP	0.00137939	other biased	3.full_stage	AC
351	regulation of DNA-templated transcription elongation	BP	0.00130961	other biased	3.full_stage	AC
411	response to peptide hormone	BP	9.24263e-05	other biased	3.full_stage	AC
421	response to cadmium ion	BP	0.000709224	other biased	3.full_stage	AC
442	muscle structure development	BP	0.00130961	other biased	3.full_stage	AC
451	potassium ion transmembrane transport	BP	0.00127171	other biased	3.full_stage	AC
47	response to peptide	BP	9.24263e-05	other biased	3.full_stage	AC
217	fruit development	BP	8.53462e-07	A biased	1.green_stage	AD
317	seed maturation	BP	1.18303e-05	A biased	1.green_stage	AD
414	developmental maturation	BP	0.000115315	A biased	1.green_stage	AD
513	seed development	BP	1.44388e-06	A biased	1.green_stage	AD
68	anatomical structure maturation	BP	0.000118166	A biased	1.green_stage	AD
2101	karyogamy	BP	0.000588284	other biased	1.green_stage	AD
136	steroid biosynthetic process	BP	3.25701e-05	other biased	1.green_stage	AD
146	triterpenoid metabolic process	BP	0.000127282	other biased	1.green_stage	AD
155	response to oxidative stress	BP	0.000790141	other biased	1.green_stage	AD
164	nucleus organization	BP	5.62562e-05	other biased	1.green_stage	AD
195	steroid metabolic process	BP	0.00137505	other biased	1.green_stage	AD
224	embryo sac central cell differentiation	BP	0.000855573	other biased	1.green_stage	AD
236	response to bacterium	BP	0.0010683	other biased	1.green_stage	AD
245	de-etiolation	BP	0.000386128	other biased	1.green_stage	AD
254	response to cytokinin	BP	0.00107705	other biased	1.green_stage	AD
264	response to abscisic acid	BP	0.000249196	other biased	1.green_stage	AD
273	response to inorganic substance	BP	7.9053e-06	other biased	1.green_stage	AD
283	response to metal ion	BP	3.73736e-08	other biased	1.green_stage	AD
294	polar nucleus fusion	BP	0.000588284	other biased	1.green_stage	AD
303	seed maturation	BP	0.00011661	other biased	1.green_stage	AD
318	triterpenoid biosynthetic process	BP	5.37048e-05	other biased	1.green_stage	AD
323	sterol metabolic process	BP	0.000592784	other biased	1.green_stage	AD
332	sterol biosynthetic process	BP	1.27426e-06	other biased	1.green_stage	AD
343	cytosolic transport	BP	0.00162667	other biased	1.green_stage	AD
432	retrograde transport, endosome to Golgi	BP	0.000386128	other biased	1.green_stage	AD
452	defense response to bacterium	BP	0.00177338	other biased	1.green_stage	AD
482	cell fate commitment	BP	0.00147948	other biased	1.green_stage	AD
491	response to cadmium ion	BP	6.92585e-10	other biased	1.green_stage	AD
522	response to alcohol	BP	0.000520706	other biased	1.green_stage	AD
2112	nucleotide biosynthetic process	BP	0.000274557	A biased	2.middle_stage	AD
362	ribonucleotide biosynthetic process	BP	0.000246396	A biased	2.middle_stage	AD
415	embryo development ending in seed dormancy	BP	0.000292034	A biased	2.middle_stage	AD
514	response to inorganic substance	BP	0.000162666	A biased	2.middle_stage	AD
612	fruit development	BP	3.21384e-07	A biased	2.middle_stage	AD
77	seed maturation	BP	1.02717e-06	A biased	2.middle_stage	AD
87	developmental maturation	BP	4.21666e-06	A biased	2.middle_stage	AD
105	growth	BP	0.000392053	A biased	2.middle_stage	AD
115	ribose phosphate biosynthetic process	BP	0.000246396	A biased	2.middle_stage	AD
126	seed development	BP	5.37945e-07	A biased	2.middle_stage	AD
1312	developmental growth	BP	0.000412941	A biased	2.middle_stage	AD
1412	multicellular organismal reproductive process	BP	0.000380798	A biased	2.middle_stage	AD
1512	cellular response to chemical stimulus	BP	0.000213634	A biased	2.middle_stage	AD
1611	anatomical structure maturation	BP	3.33699e-06	A biased	2.middle_stage	AD
174	organophosphate biosynthetic process	BP	0.00011154	A biased	2.middle_stage	AD
185	nucleoside phosphate biosynthetic process	BP	0.000274557	A biased	2.middle_stage	AD
2121	karyogamy	BP	0.000607695	other biased	2.middle_stage	AD
1212	steroid biosynthetic process	BP	3.44106e-05	other biased	2.middle_stage	AD
1321	triterpenoid metabolic process	BP	0.000132537	other biased	2.middle_stage	AD
1422	response to osmotic stress	BP	0.00156178	other biased	2.middle_stage	AD
1521	nucleus organization	BP	5.94001e-05	other biased	2.middle_stage	AD
1712	steroid metabolic process	BP	0.00144473	other biased	2.middle_stage	AD
204	embryo sac central cell differentiation	BP	0.000883565	other biased	2.middle_stage	AD
218	de-etiolation	BP	0.000398976	other biased	2.middle_stage	AD
2211	response to abscisic acid	BP	0.000102679	other biased	2.middle_stage	AD
2311	photosynthesis, light harvesting in photosystem I	BP	0.000883565	other biased	2.middle_stage	AD
2412	response to inorganic substance	BP	1.57273e-06	other biased	2.middle_stage	AD
2512	response to metal ion	BP	1.63111e-07	other biased	2.middle_stage	AD
2612	polar nucleus fusion	BP	0.000607695	other biased	2.middle_stage	AD
2711	seed maturation	BP	0.000123018	other biased	2.middle_stage	AD
2812	triterpenoid biosynthetic process	BP	5.59534e-05	other biased	2.middle_stage	AD
2911	sterol metabolic process	BP	0.00062024	other biased	2.middle_stage	AD
3012	sterol biosynthetic process	BP	1.33985e-06	other biased	2.middle_stage	AD
391	response to lipid	BP	0.00143601	other biased	2.middle_stage	AD
444	cell fate commitment	BP	0.00154581	other biased	2.middle_stage	AD
4511	response to cadmium ion	BP	4.07478e-09	other biased	2.middle_stage	AD
471	response to alcohol	BP	0.00022663	other biased	2.middle_stage	AD
2131	fruit development	BP	2.35198e-06	A biased	3.full_stage	AD
372	seed maturation	BP	8.33688e-07	A biased	3.full_stage	AD
423	developmental maturation	BP	1.9103e-05	A biased	3.full_stage	AD
532	seed development	BP	4.00617e-06	A biased	3.full_stage	AD
622	anatomical structure maturation	BP	1.75252e-05	A biased	3.full_stage	AD
96	mRNA export from nucleus	BP	0.000570125	other biased	3.full_stage	AD
1012	steroid biosynthetic process	BP	2.83223e-05	other biased	3.full_stage	AD
1112	triterpenoid metabolic process	BP	0.000114851	other biased	3.full_stage	AD
1222	glutathione metabolic process	BP	0.0011049	other biased	3.full_stage	AD
153	steroid metabolic process	BP	0.0012124	other biased	3.full_stage	AD
1621	toxin catabolic process	BP	0.00035532	other biased	3.full_stage	AD
172	de-etiolation	BP	0.00035532	other biased	3.full_stage	AD
1811	response to cytokinin	BP	0.000237131	other biased	3.full_stage	AD
1911	response to abscisic acid	BP	0.00125697	other biased	3.full_stage	AD
2011	response to inorganic substance	BP	2.72666e-07	other biased	3.full_stage	AD
2141	response to metal ion	BP	1.47032e-09	other biased	3.full_stage	AD
2221	seed maturation	BP	0.000101776	other biased	3.full_stage	AD
2321	triterpenoid biosynthetic process	BP	4.8391e-05	other biased	3.full_stage	AD
2421	sterol metabolic process	BP	0.000528294	other biased	3.full_stage	AD
2521	sterol biosynthetic process	BP	1.12175e-06	other biased	3.full_stage	AD
341	response to cadmium ion	BP	2.19625e-09	other biased	3.full_stage	AD
352	mRNA transport	BP	0.000570125	other biased	3.full_stage	AD

## Sheet: Table S10
Table S10 Identification of subgenome-biased genes in three fruit stages using method 2
	number	total	percentage	type	group	stages
1	4272	21671	19.713	A_biased	AB	1.green_stage
2	3474	21671	16.0306	other_biased	AB	1.green_stage
3	4258	21270	20.0188	A_biased	AC	1.green_stage
4	3460	21270	16.267	other_biased	AC	1.green_stage
5	4095	21045	19.4583	A_biased	AD	1.green_stage
6	3421	21045	16.2556	other_biased	AD	1.green_stage
7	4259	21671	19.653	A_biased	AB	2.middle_stage
8	3482	21671	16.0676	other_biased	AB	2.middle_stage
9	4232	21270	19.8966	A_biased	AC	2.middle_stage
10	3452	21270	16.2294	other_biased	AC	2.middle_stage
11	4082	21045	19.3965	A_biased	AD	2.middle_stage
12	3416	21045	16.2319	other_biased	AD	2.middle_stage
13	4217	21671	19.4592	A_biased	AB	3.full_stage
14	3447	21671	15.906	other_biased	AB	3.full_stage
15	4235	21270	19.9107	A_biased	AC	3.full_stage
16	3441	21270	16.1777	other_biased	AC	3.full_stage
17	4040	21045	19.197	A_biased	AD	3.full_stage
18	3416	21045	16.2319	other_biased	AD	3.full_stage

[truncated: 7 more sheets: Table S11, Table S12, Table S13, Table S14, Table S15, Table S16, Table S17]
